# Supplementary material for: Development and validation of prognostic survival models in newly diagnosed Parkinson's disease
Source: Mov Disord. 2017 Oct 4;33(1):108–16. doi: 10.1002/mds.27177 (PMC5813201; doi:10.1002/mds.27177)
Supplement: Supplementary file 1 — Supplementary Information 1 [file MDS-33-108-s001.xlsx]

## Sheet: Calculator
			Enter variables at diagnosis					Predicted probabilities
			Age in years	70				Year	Survival	Death	Dependent	Alive and independent	Dead or dependent																				Mortality					Dependent					Dead or dependent					Mortality without charlson
			Gender (F=0, M=1)	0																													Variable	Values	Coefficients	xb		Variable	Values	Coefficients	xb		Variable	Values	Coefficients	xb		Variable	Values
			Axial score	5				1	0.99708	0.00291951	0.0294886	0.97974	0.0202604																				Age70	0	0.0705357	0		age70	0	0.0763929	0		age70	0	0.0646665	0		Age70	0
			Charlson score*	0				2	0.985873	0.0141268	0.101984	0.937568	0.062432																				Sex	0	0.577834	0		packyears	0	0.01438	0		packyears	0	0.0146471	0		Sex	0
			MMSE score	30				3	0.964736	0.0352642	0.203342	0.881509	0.118491																				Axial score	0	0.0581269	0		Axial score	0	0.110529	0		Axial score	0	0.0887933	0		Axial	0
			Smoking pack-years	0				4	0.933109	0.066891	0.320616	0.816248	0.183752																				chtime0	0	0.266793	0		MMSE	30	-0.155355	-4.66065		MMSE	30	-0.150854	-4.52561
								5	0.891167	0.108833	0.442082	0.745464	0.254536																				chtime4	0	-0.192231	0
			*Leave blank if unavailable					6	0.839709	0.160291	0.558227	0.672186	0.327814																						SUM xb0	0				SUM xb	-4.66065				SUM xb	-4.52561
								7	0.780063	0.219937	0.662367	0.598895	0.401105																						SUM xb4	0				_cons	1.15183				_cons	0.636742
								8	0.713981	0.286019	0.750731	0.527571	0.472429																						_cons	-5.83488				p	1.84548				p	1.65514
								9	0.643503	0.356497	0.822098	0.45973	0.54027																						p	2.28278
								10	0.570814	0.429186	0.877187	0.396465	0.603535
	Notes: (1) Probabilities based on model developed in the PINE study; (2) this model has good external calibration (i.e. able to separate into groups according to prognosis) but may not be useful for individual prognostication due to different baseline risks of outcomes in different populations; (3) the calculations for probabilites of being dependent, alive and independent, and dead or dependent …
																														Survival	Indep	alive+indep	Surv w/o ch
																													1	0.99708	0.970511	0.97974	0.994195
																													2	0.985873	0.898016	0.937568	0.978261
																													3	0.964736	0.796658	0.881509	0.953316
																													4	0.933109	0.679384	0.816248	0.92037
																													5	0.891167	0.557918	0.745464	0.880499
																													6	0.839709	0.441773	0.672186	0.834853
																													7	0.780063	0.337633	0.598895	0.78463
																													8	0.713981	0.249269	0.527571	0.731042
																													9	0.643503	0.177902	0.45973	0.675281
																													10	0.570814	0.122813	0.396465	0.618483
[truncated: 2 more columns]
